# Supplementary material for: Controlling taxa abundance improves metatranscriptomics differential analysis
Source: BMC Microbiol. 2023 Mar 7;23:60. doi: 10.1186/s12866-023-02799-9 (PMC9990291; doi:10.1186/s12866-023-02799-9)
Supplement: Supplementary file 4 — Additional file 4: Supplementary Table 1. list of differential features and PubMed literature support. 1st column: name of the feature; 2nd column: name of the gene pathway; 3rd column: keyword of the pathway used to perform literature search; 4th column: term used in Pubmed search; 5th column: Number of PubMed hits searching for both crohn's disease and the keyword in the third column. 6th-8th columns: If the feature is identified as differential in DNA+Taxa, DNA, or Taxa model. 9th column: Pubmed ID of the paper manually validated to be associated with both crohn's disease and the keyword in the third column. 10th column: date search was performed. [file 12866_2023_2799_MOESM4_ESM.csv]

feature	pathway	keyword	Pubmed_search_term	pubmed_number	DNA+Taxa	DNA	Taxa	Manual_validation(Pubmed ID)	Search_date
g__Bacteroides|s__Bacteroides_fragilis;PWY-6121: 5-aminoimidazole ribonucleotide biosynthesis I	PWY-6121: 5-aminoimidazole ribonucleotide biosynthesis I	5-aminoimidazole	("crohn disease"[Text Word] OR "crohn disease"[Title/Abstract]) AND ("5-aminoimidazole"[Text Word] OR "5-aminoimidazole"[Title/Abstract])	0	TRUE	TRUE	TRUE		Oct 14, 2022
g__Bacteroides|s__Bacteroides_ovatus;PWY-6122: 5-aminoimidazole ribonucleotide biosynthesis II	PWY-6122: 5-aminoimidazole ribonucleotide biosynthesis II	5-aminoimidazole	("crohn disease"[Text Word] OR "crohn disease"[Title/Abstract]) AND ("5-aminoimidazole"[Text Word] OR "5-aminoimidazole"[Title/Abstract])	0	TRUE	TRUE	TRUE		Oct 14, 2022
g__Bacteroides|s__Bacteroides_ovatus;PWY-6277: superpathway of 5-aminoimidazole ribonucleotide biosynthesis	PWY-6277: superpathway of 5-aminoimidazole ribonucleotide biosynthesis	5-aminoimidazole	("crohn disease"[Text Word] OR "crohn disease"[Title/Abstract]) AND ("5-aminoimidazole"[Text Word] OR "5-aminoimidazole"[Title/Abstract])	0	TRUE	TRUE	TRUE		Oct 14, 2022
g__Bacteroides|s__Bacteroides_vulgatus;PWY-6147: 6-hydroxymethyl-dihydropterin diphosphate biosynthesis I	PWY-6147: 6-hydroxymethyl-dihydropterin diphosphate biosynthesis I	6-hydroxymethyl-dihydropterin	("crohn disease"[Text Word] OR "crohn disease"[Title/Abstract]) AND ("6-hydroxymethyl-dihydropterin"[Text Word] OR "6-hydroxymethyl-dihydropterin"[Title/Abstract])	0	TRUE	FALSE	FALSE		Oct 14, 2022
g__Bacteroides|s__Bacteroides_vulgatus;PWY-7539: 6-hydroxymethyl-dihydropterin diphosphate biosynthesis III (Chlamydia)	PWY-7539: 6-hydroxymethyl-dihydropterin diphosphate biosynthesis III (Chlamydia)	6-hydroxymethyl-dihydropterin	("crohn disease"[Text Word] OR "crohn disease"[Title/Abstract]) AND ("6-hydroxymethyl-dihydropterin"[Text Word] OR "6-hydroxymethyl-dihydropterin"[Title/Abstract])	0	TRUE	FALSE	TRUE		Oct 14, 2022
g__Bacteroides|s__Bacteroides_fragilis;PWY-6609: adenine and adenosine salvage III	PWY-6609: adenine and adenosine salvage III	adenine and adenosine	("crohn disease"[Text Word] OR "crohn disease"[Title/Abstract]) AND ("adenine"[Text Word] OR "adenine"[Title/Abstract]) AND ("adenosine"[Text Word] OR "adenosine"[Title/Abstract])	2	TRUE	TRUE	TRUE	31978345	Oct 14, 2022
g__Bacteroides|s__Bacteroides_vulgatus;PWY-6609: adenine and adenosine salvage III	PWY-6609: adenine and adenosine salvage III	adenine and adenosine	("crohn disease"[Text Word] OR "crohn disease"[Title/Abstract]) AND ("adenine"[Text Word] OR "adenine"[Title/Abstract]) AND ("adenosine"[Text Word] OR "adenosine"[Title/Abstract])	2	TRUE	TRUE	TRUE	31978345	Oct 14, 2022
g__Bacteroides|s__Bacteroides_thetaiotaomicron;PWY-6609: adenine and adenosine salvage III	PWY-6609: adenine and adenosine salvage III	adenine and adenosine	("crohn disease"[Text Word] OR "crohn disease"[Title/Abstract]) AND ("adenine"[Text Word] OR "adenine"[Title/Abstract]) AND ("adenosine"[Text Word] OR "adenosine"[Title/Abstract])	2	TRUE	TRUE	TRUE	31978345	Oct 14, 2022
g__Bacteroides|s__Bacteroides_ovatus;PWY-7220: adenosine deoxyribonucleotides de novo biosynthesis II	PWY-7220: adenosine deoxyribonucleotides de novo biosynthesis II	adenosine	("crohn disease"[Text Word] OR "crohn disease"[Title/Abstract]) AND ("adenosine"[Text Word] OR "adenosine"[Title/Abstract])	52	TRUE	TRUE	TRUE	31978345	Oct 14, 2022
g__Bacteroides|s__Bacteroides_thetaiotaomicron;PWY-7220: adenosine deoxyribonucleotides de novo biosynthesis II	PWY-7220: adenosine deoxyribonucleotides de novo biosynthesis II	adenosine	("crohn disease"[Text Word] OR "crohn disease"[Title/Abstract]) AND ("adenosine"[Text Word] OR "adenosine"[Title/Abstract])	52	TRUE	TRUE	FALSE	31978345	Oct 14, 2022
g__Bacteroides|s__Bacteroides_caccae;PWY-7220: adenosine deoxyribonucleotides de novo biosynthesis II	PWY-7220: adenosine deoxyribonucleotides de novo biosynthesis II	adenosine	("crohn disease"[Text Word] OR "crohn disease"[Title/Abstract]) AND ("adenosine"[Text Word] OR "adenosine"[Title/Abstract])	52	TRUE	TRUE	FALSE	31978345	Oct 14, 2022
g__Bacteroides|s__Bacteroides_vulgatus;PWY-7220: adenosine deoxyribonucleotides de novo biosynthesis II	PWY-7220: adenosine deoxyribonucleotides de novo biosynthesis II	adenosine	("crohn disease"[Text Word] OR "crohn disease"[Title/Abstract]) AND ("adenosine"[Text Word] OR "adenosine"[Title/Abstract])	52	TRUE	TRUE	TRUE	31978345	Oct 14, 2022
g__Bacteroides|s__Bacteroides_dorei;PWY-7220: adenosine deoxyribonucleotides de novo biosynthesis II	PWY-7220: adenosine deoxyribonucleotides de novo biosynthesis II	adenosine	("crohn disease"[Text Word] OR "crohn disease"[Title/Abstract]) AND ("adenosine"[Text Word] OR "adenosine"[Title/Abstract])	52	TRUE	FALSE	TRUE	31978345	Oct 14, 2022
g__Bacteroides|s__Bacteroides_ovatus;PWY-7219: adenosine ribonucleotides de novo biosynthesis	PWY-7219: adenosine ribonucleotides de novo biosynthesis	adenosine	("crohn disease"[Text Word] OR "crohn disease"[Title/Abstract]) AND ("adenosine"[Text Word] OR "adenosine"[Title/Abstract])	52	TRUE	TRUE	TRUE	31978345	Oct 14, 2022
g__Bacteroides|s__Bacteroides_uniformis;PWY-7219: adenosine ribonucleotides de novo biosynthesis	PWY-7219: adenosine ribonucleotides de novo biosynthesis	adenosine	("crohn disease"[Text Word] OR "crohn disease"[Title/Abstract]) AND ("adenosine"[Text Word] OR "adenosine"[Title/Abstract])	52	TRUE	TRUE	TRUE	31978345	Oct 14, 2022
g__Bacteroides|s__Bacteroides_vulgatus;PWY-7219: adenosine ribonucleotides de novo biosynthesis	PWY-7219: adenosine ribonucleotides de novo biosynthesis	adenosine	("crohn disease"[Text Word] OR "crohn disease"[Title/Abstract]) AND ("adenosine"[Text Word] OR "adenosine"[Title/Abstract])	52	TRUE	TRUE	TRUE	31978345	Oct 14, 2022
g__Bacteroides|s__Bacteroides_thetaiotaomicron;PWY-7219: adenosine ribonucleotides de novo biosynthesis	PWY-7219: adenosine ribonucleotides de novo biosynthesis	adenosine	("crohn disease"[Text Word] OR "crohn disease"[Title/Abstract]) AND ("adenosine"[Text Word] OR "adenosine"[Title/Abstract])	52	TRUE	TRUE	TRUE	31978345	Oct 14, 2022
g__Bacteroides|s__Bacteroides_ovatus;PWY-7229: superpathway of adenosine nucleotides de novo biosynthesis I	PWY-7229: superpathway of adenosine nucleotides de novo biosynthesis I	adenosine	("crohn disease"[Text Word] OR "crohn disease"[Title/Abstract]) AND ("adenosine"[Text Word] OR "adenosine"[Title/Abstract])	52	TRUE	TRUE	TRUE	31978345	Oct 14, 2022
g__Parabacteroides|s__Parabacteroides_distasonis;PWY-7229: superpathway of adenosine nucleotides de novo biosynthesis I	PWY-7229: superpathway of adenosine nucleotides de novo biosynthesis I	adenosine	("crohn disease"[Text Word] OR "crohn disease"[Title/Abstract]) AND ("adenosine"[Text Word] OR "adenosine"[Title/Abstract])	52	TRUE	FALSE	FALSE	31978345	Oct 14, 2022
g__Bacteroides|s__Bacteroides_thetaiotaomicron;PWY-7229: superpathway of adenosine nucleotides de novo biosynthesis I	PWY-7229: superpathway of adenosine nucleotides de novo biosynthesis I	adenosine	("crohn disease"[Text Word] OR "crohn disease"[Title/Abstract]) AND ("adenosine"[Text Word] OR "adenosine"[Title/Abstract])	52	TRUE	TRUE	FALSE	31978345	Oct 14, 2022
g__Bacteroides|s__Bacteroides_vulgatus;PWY-7229: superpathway of adenosine nucleotides de novo biosynthesis I	PWY-7229: superpathway of adenosine nucleotides de novo biosynthesis I	adenosine	("crohn disease"[Text Word] OR "crohn disease"[Title/Abstract]) AND ("adenosine"[Text Word] OR "adenosine"[Title/Abstract])	52	FALSE	TRUE	FALSE	31978345	Oct 14, 2022
g__Bacteroides|s__Bacteroides_ovatus;PWY-6126: superpathway of adenosine nucleotides de novo biosynthesis II	PWY-6126: superpathway of adenosine nucleotides de novo biosynthesis II	adenosine	("crohn disease"[Text Word] OR "crohn disease"[Title/Abstract]) AND ("adenosine"[Text Word] OR "adenosine"[Title/Abstract])	52	TRUE	TRUE	TRUE	31978345	Oct 14, 2022
g__Bacteroides|s__Bacteroides_thetaiotaomicron;PWY-6126: superpathway of adenosine nucleotides de novo biosynthesis II	PWY-6126: superpathway of adenosine nucleotides de novo biosynthesis II	adenosine	("crohn disease"[Text Word] OR "crohn disease"[Title/Abstract]) AND ("adenosine"[Text Word] OR "adenosine"[Title/Abstract])	52	TRUE	TRUE	TRUE	31978345	Oct 14, 2022
g__Bacteroides|s__Bacteroides_ovatus;BRANCHED-CHAIN-AA-SYN-PWY: superpathway of branched amino acid biosynthesis	BRANCHED-CHAIN-AA-SYN-PWY: superpathway of branched amino acid biosynthesis	branched chain amino acid	("crohn disease"[Text Word] OR "crohn disease"[Title/Abstract]) AND ("branched chain amino acid"[Text Word] OR "branched chain amino acid"[Title/Abstract])	2	TRUE	TRUE	TRUE	33175138	Oct 14, 2022
g__Bacteroides|s__Bacteroides_uniformis;BRANCHED-CHAIN-AA-SYN-PWY: superpathway of branched amino acid biosynthesis	BRANCHED-CHAIN-AA-SYN-PWY: superpathway of branched amino acid biosynthesis	branched chain amino acid	("crohn disease"[Text Word] OR "crohn disease"[Title/Abstract]) AND ("branched chain amino acid"[Text Word] OR "branched chain amino acid"[Title/Abstract])	2	TRUE	TRUE	TRUE	33175138	Oct 14, 2022
g__Bacteroides|s__Bacteroides_thetaiotaomicron;BRANCHED-CHAIN-AA-SYN-PWY: superpathway of branched amino acid biosynthesis	BRANCHED-CHAIN-AA-SYN-PWY: superpathway of branched amino acid biosynthesis	branched chain amino acid	("crohn disease"[Text Word] OR "crohn disease"[Title/Abstract]) AND ("branched chain amino acid"[Text Word] OR "branched chain amino acid"[Title/Abstract])	2	TRUE	TRUE	TRUE	33175138	Oct 14, 2022
g__Bacteroides|s__Bacteroides_fragilis;CALVIN-PWY: Calvin-Benson-Bassham cycle	CALVIN-PWY: Calvin-Benson-Bassham cycle	Calvin-Benson-Bassham	("crohn disease"[Text Word] OR "crohn disease"[Title/Abstract]) AND ("Calvin-Benson-Bassham"[Text Word] OR "Calvin-Benson-Bassham"[Title/Abstract])	0	TRUE	TRUE	TRUE		Oct 14, 2022
g__Bacteroides|s__Bacteroides_ovatus;PWY-5667: CDP-diacylglycerol biosynthesis I	PWY-5667: CDP-diacylglycerol biosynthesis I	CDP-diacylglycerol	("crohn disease"[Text Word] OR "crohn disease"[Title/Abstract]) AND ("CDP-diacylglycerol"[Text Word] OR "CDP-diacylglycerol"[Title/Abstract])	0	TRUE	TRUE	TRUE		Oct 14, 2022
g__Bacteroides|s__Bacteroides_uniformis;PWY-5667: CDP-diacylglycerol biosynthesis I	PWY-5667: CDP-diacylglycerol biosynthesis I	CDP-diacylglycerol	("crohn disease"[Text Word] OR "crohn disease"[Title/Abstract]) AND ("CDP-diacylglycerol"[Text Word] OR "CDP-diacylglycerol"[Title/Abstract])	0	TRUE	TRUE	TRUE		Oct 14, 2022
g__Bacteroides|s__Bacteroides_fragilis;PWY-5667: CDP-diacylglycerol biosynthesis I	PWY-5667: CDP-diacylglycerol biosynthesis I	CDP-diacylglycerol	("crohn disease"[Text Word] OR "crohn disease"[Title/Abstract]) AND ("CDP-diacylglycerol"[Text Word] OR "CDP-diacylglycerol"[Title/Abstract])	0	TRUE	TRUE	TRUE		Oct 14, 2022
g__Bacteroides|s__Bacteroides_ovatus;PWY0-1319: CDP-diacylglycerol biosynthesis II	PWY0-1319: CDP-diacylglycerol biosynthesis II	CDP-diacylglycerol	("crohn disease"[Text Word] OR "crohn disease"[Title/Abstract]) AND ("CDP-diacylglycerol"[Text Word] OR "CDP-diacylglycerol"[Title/Abstract])	0	TRUE	TRUE	TRUE		Oct 14, 2022
g__Bacteroides|s__Bacteroides_uniformis;PWY0-1319: CDP-diacylglycerol biosynthesis II	PWY0-1319: CDP-diacylglycerol biosynthesis II	CDP-diacylglycerol	("crohn disease"[Text Word] OR "crohn disease"[Title/Abstract]) AND ("CDP-diacylglycerol"[Text Word] OR "CDP-diacylglycerol"[Title/Abstract])	0	TRUE	TRUE	TRUE		Oct 14, 2022
g__Bacteroides|s__Bacteroides_fragilis;PWY0-1319: CDP-diacylglycerol biosynthesis II	PWY0-1319: CDP-diacylglycerol biosynthesis II	CDP-diacylglycerol	("crohn disease"[Text Word] OR "crohn disease"[Title/Abstract]) AND ("CDP-diacylglycerol"[Text Word] OR "CDP-diacylglycerol"[Title/Abstract])	0	TRUE	TRUE	TRUE		Oct 14, 2022
g__Bacteroides|s__Bacteroides_ovatus;PWY-5973: cis-vaccenate biosynthesis	PWY-5973: cis-vaccenate biosynthesis	cis-vaccenate	("crohn disease"[Text Word] OR "crohn disease"[Title/Abstract]) AND ("cis-vaccenate"[Text Word] OR "cis-vaccenate"[Title/Abstract])	0	TRUE	TRUE	TRUE		Oct 14, 2022
g__Bacteroides|s__Bacteroides_uniformis;PWY-5973: cis-vaccenate biosynthesis	PWY-5973: cis-vaccenate biosynthesis	cis-vaccenate	("crohn disease"[Text Word] OR "crohn disease"[Title/Abstract]) AND ("cis-vaccenate"[Text Word] OR "cis-vaccenate"[Title/Abstract])	0	TRUE	TRUE	TRUE		Oct 14, 2022
g__Bacteroides|s__Bacteroides_thetaiotaomicron;PWY-5973: cis-vaccenate biosynthesis	PWY-5973: cis-vaccenate biosynthesis	cis-vaccenate	("crohn disease"[Text Word] OR "crohn disease"[Title/Abstract]) AND ("cis-vaccenate"[Text Word] OR "cis-vaccenate"[Title/Abstract])	0	TRUE	TRUE	TRUE		Oct 14, 2022
g__Bacteroides|s__Bacteroides_caccae;PWY-5973: cis-vaccenate biosynthesis	PWY-5973: cis-vaccenate biosynthesis	cis-vaccenate	("crohn disease"[Text Word] OR "crohn disease"[Title/Abstract]) AND ("cis-vaccenate"[Text Word] OR "cis-vaccenate"[Title/Abstract])	0	TRUE	TRUE	FALSE		Oct 14, 2022
g__Bacteroides|s__Bacteroides_fragilis;PWY-5973: cis-vaccenate biosynthesis	PWY-5973: cis-vaccenate biosynthesis	cis-vaccenate	("crohn disease"[Text Word] OR "crohn disease"[Title/Abstract]) AND ("cis-vaccenate"[Text Word] OR "cis-vaccenate"[Title/Abstract])	0	FALSE	TRUE	FALSE		Oct 14, 2022
g__Bacteroides|s__Bacteroides_ovatus;COA-PWY: coenzyme A biosynthesis I	COA-PWY: coenzyme A biosynthesis I	coenzyme A	("crohn disease"[Text Word] OR "crohn disease"[Title/Abstract]) AND ("coenzyme A"[Text Word] OR "coenzyme A"[Title/Abstract])	8	TRUE	TRUE	TRUE	29373727	Oct 14, 2022
g__Bacteroides|s__Bacteroides_fragilis;COA-PWY: coenzyme A biosynthesis I	COA-PWY: coenzyme A biosynthesis I	coenzyme A	("crohn disease"[Text Word] OR "crohn disease"[Title/Abstract]) AND ("coenzyme A"[Text Word] OR "coenzyme A"[Title/Abstract])	8	TRUE	TRUE	TRUE	29373727	Oct 14, 2022
g__Bacteroides|s__Bacteroides_uniformis;COA-PWY: coenzyme A biosynthesis I	COA-PWY: coenzyme A biosynthesis I	coenzyme A	("crohn disease"[Text Word] OR "crohn disease"[Title/Abstract]) AND ("coenzyme A"[Text Word] OR "coenzyme A"[Title/Abstract])	8	TRUE	TRUE	TRUE	29373727	Oct 14, 2022
g__Bacteroides|s__Bacteroides_vulgatus;COA-PWY: coenzyme A biosynthesis I	COA-PWY: coenzyme A biosynthesis I	coenzyme A	("crohn disease"[Text Word] OR "crohn disease"[Title/Abstract]) AND ("coenzyme A"[Text Word] OR "coenzyme A"[Title/Abstract])	8	TRUE	TRUE	TRUE	29373727	Oct 14, 2022
g__Bacteroides|s__Bacteroides_ovatus;COA-PWY-1: coenzyme A biosynthesis II (mammalian)	COA-PWY-1: coenzyme A biosynthesis II (mammalian)	coenzyme A	("crohn disease"[Text Word] OR "crohn disease"[Title/Abstract]) AND ("coenzyme A"[Text Word] OR "coenzyme A"[Title/Abstract])	8	TRUE	TRUE	TRUE	29373727	Oct 14, 2022
g__Bacteroides|s__Bacteroides_fragilis;COA-PWY-1: coenzyme A biosynthesis II (mammalian)	COA-PWY-1: coenzyme A biosynthesis II (mammalian)	coenzyme A	("crohn disease"[Text Word] OR "crohn disease"[Title/Abstract]) AND ("coenzyme A"[Text Word] OR "coenzyme A"[Title/Abstract])	8	TRUE	TRUE	TRUE	29373727	Oct 14, 2022
g__Bacteroides|s__Bacteroides_dorei;DTDPRHAMSYN-PWY: dTDP-L-rhamnose biosynthesis I	DTDPRHAMSYN-PWY: dTDP-L-rhamnose biosynthesis I	dTDP-L-rhamnose	("crohn disease"[Text Word] OR "crohn disease"[Title/Abstract]) AND ("dTDP-L-rhamnose"[Text Word] OR "dTDP-L-rhamnose"[Title/Abstract])	0	TRUE	TRUE	FALSE		Oct 14, 2022
g__Bacteroides|s__Bacteroides_vulgatus;DTDPRHAMSYN-PWY: dTDP-L-rhamnose biosynthesis I	DTDPRHAMSYN-PWY: dTDP-L-rhamnose biosynthesis I	dTDP-L-rhamnose	("crohn disease"[Text Word] OR "crohn disease"[Title/Abstract]) AND ("dTDP-L-rhamnose"[Text Word] OR "dTDP-L-rhamnose"[Title/Abstract])	0	TRUE	TRUE	TRUE		Oct 14, 2022
g__Bacteroides|s__Bacteroides_ovatus;DTDPRHAMSYN-PWY: dTDP-L-rhamnose biosynthesis I	DTDPRHAMSYN-PWY: dTDP-L-rhamnose biosynthesis I	dTDP-L-rhamnose	("crohn disease"[Text Word] OR "crohn disease"[Title/Abstract]) AND ("dTDP-L-rhamnose"[Text Word] OR "dTDP-L-rhamnose"[Title/Abstract])	0	TRUE	TRUE	FALSE		Oct 14, 2022
g__Bacteroides|s__Bacteroides_fragilis;DTDPRHAMSYN-PWY: dTDP-L-rhamnose biosynthesis I	DTDPRHAMSYN-PWY: dTDP-L-rhamnose biosynthesis I	dTDP-L-rhamnose	("crohn disease"[Text Word] OR "crohn disease"[Title/Abstract]) AND ("dTDP-L-rhamnose"[Text Word] OR "dTDP-L-rhamnose"[Title/Abstract])	0	TRUE	TRUE	TRUE		Oct 14, 2022
g__Bacteroides|s__Bacteroides_uniformis;DTDPRHAMSYN-PWY: dTDP-L-rhamnose biosynthesis I	DTDPRHAMSYN-PWY: dTDP-L-rhamnose biosynthesis I	dTDP-L-rhamnose	("crohn disease"[Text Word] OR "crohn disease"[Title/Abstract]) AND ("dTDP-L-rhamnose"[Text Word] OR "dTDP-L-rhamnose"[Title/Abstract])	0	FALSE	TRUE	FALSE		Oct 14, 2022
g__Bacteroides|s__Bacteroides_vulgatus;PWY-6168: flavin biosynthesis III (fungi)	PWY-6168: flavin biosynthesis III (fungi)	flavin	("crohn disease"[Text Word] OR "crohn disease"[Title/Abstract]) AND ("flavin"[Text Word] OR "flavin"[Title/Abstract])	0	FALSE	TRUE	FALSE		Oct 14, 2022
g__Bacteroides|s__Bacteroides_ovatus;PWY-3841: folate transformations II	PWY-3841: folate transformations II	folate	("crohn disease"[Text Word] OR "crohn disease"[Title/Abstract]) AND ("folate"[Text Word] OR "folate"[Title/Abstract])	90	TRUE	TRUE	TRUE	29173522	Oct 14, 2022
g__Bacteroides|s__Bacteroides_uniformis;PWY-3841: folate transformations II	PWY-3841: folate transformations II	folate	("crohn disease"[Text Word] OR "crohn disease"[Title/Abstract]) AND ("folate"[Text Word] OR "folate"[Title/Abstract])	90	TRUE	TRUE	TRUE	29173522	Oct 14, 2022
g__Bacteroides|s__Bacteroides_vulgatus;PWY-3841: folate transformations II	PWY-3841: folate transformations II	folate	("crohn disease"[Text Word] OR "crohn disease"[Title/Abstract]) AND ("folate"[Text Word] OR "folate"[Title/Abstract])	90	TRUE	TRUE	TRUE	29173522	Oct 14, 2022
g__Bacteroides|s__Bacteroides_fragilis;PWY-3841: folate transformations II	PWY-3841: folate transformations II	folate	("crohn disease"[Text Word] OR "crohn disease"[Title/Abstract]) AND ("folate"[Text Word] OR "folate"[Title/Abstract])	90	TRUE	TRUE	FALSE	29173522	Oct 14, 2022
g__Bacteroides|s__Bacteroides_thetaiotaomicron;PWY-3841: folate transformations II	PWY-3841: folate transformations II	folate	("crohn disease"[Text Word] OR "crohn disease"[Title/Abstract]) AND ("folate"[Text Word] OR "folate"[Title/Abstract])	90	TRUE	TRUE	TRUE	29173522	Oct 14, 2022
g__Bacteroides|s__Bacteroides_fragilis;GLYCOLYSIS: glycolysis I (from glucose 6-phosphate)	GLYCOLYSIS: glycolysis I (from glucose 6-phosphate)	glycolysis	("crohn disease"[Text Word] OR "crohn disease"[Title/Abstract]) AND ("glycolysis"[Text Word] OR "glycolysis"[Title/Abstract])	18	FALSE	FALSE	TRUE	32111634	Oct 14, 2022
g__Bacteroides|s__Bacteroides_fragilis;PWY-5484: glycolysis II (from fructose 6-phosphate)	PWY-5484: glycolysis II (from fructose 6-phosphate)	glycolysis	("crohn disease"[Text Word] OR "crohn disease"[Title/Abstract]) AND ("glycolysis"[Text Word] OR "glycolysis"[Title/Abstract])	18	FALSE	FALSE	TRUE	32111634	Oct 14, 2022
g__Parabacteroides|s__Parabacteroides_distasonis;ANAGLYCOLYSIS-PWY: glycolysis III (from glucose)	ANAGLYCOLYSIS-PWY: glycolysis III (from glucose)	glycolysis	("crohn disease"[Text Word] OR "crohn disease"[Title/Abstract]) AND ("glycolysis"[Text Word] OR "glycolysis"[Title/Abstract])	18	TRUE	TRUE	TRUE	32111634	Oct 14, 2022
g__Bacteroides|s__Bacteroides_vulgatus;PWY-1042: glycolysis IV (plant cytosol)	PWY-1042: glycolysis IV (plant cytosol)	glycolysis	("crohn disease"[Text Word] OR "crohn disease"[Title/Abstract]) AND ("glycolysis"[Text Word] OR "glycolysis"[Title/Abstract])	18	TRUE	TRUE	TRUE	32111634	Oct 14, 2022
g__Bacteroides|s__Bacteroides_ovatus;PWY-7663: gondoate biosynthesis (anaerobic)	PWY-7663: gondoate biosynthesis (anaerobic)	gondoate	("crohn disease"[Text Word] OR "crohn disease"[Title/Abstract]) AND ("gondoate"[Text Word] OR "gondoate"[Title/Abstract])	0	TRUE	TRUE	TRUE		Oct 14, 2022
g__Bacteroides|s__Bacteroides_uniformis;PWY-7663: gondoate biosynthesis (anaerobic)	PWY-7663: gondoate biosynthesis (anaerobic)	gondoate	("crohn disease"[Text Word] OR "crohn disease"[Title/Abstract]) AND ("gondoate"[Text Word] OR "gondoate"[Title/Abstract])	0	TRUE	TRUE	TRUE		Oct 14, 2022
g__Bacteroides|s__Bacteroides_thetaiotaomicron;PWY-7663: gondoate biosynthesis (anaerobic)	PWY-7663: gondoate biosynthesis (anaerobic)	gondoate	("crohn disease"[Text Word] OR "crohn disease"[Title/Abstract]) AND ("gondoate"[Text Word] OR "gondoate"[Title/Abstract])	0	TRUE	TRUE	TRUE		Oct 14, 2022
g__Bacteroides|s__Bacteroides_fragilis;PWY-7663: gondoate biosynthesis (anaerobic)	PWY-7663: gondoate biosynthesis (anaerobic)	gondoate	("crohn disease"[Text Word] OR "crohn disease"[Title/Abstract]) AND ("gondoate"[Text Word] OR "gondoate"[Title/Abstract])	0	FALSE	TRUE	FALSE		Oct 14, 2022
g__Bacteroides|s__Bacteroides_ovatus;PWY-7222: guanosine deoxyribonucleotides de novo biosynthesis II	PWY-7222: guanosine deoxyribonucleotides de novo biosynthesis II	guanosine	("crohn disease"[Text Word] OR "crohn disease"[Title/Abstract]) AND ("guanosine"[Text Word] OR "guanosine"[Title/Abstract])	20	TRUE	TRUE	TRUE	33174662	Oct 14, 2022
g__Bacteroides|s__Bacteroides_thetaiotaomicron;PWY-7222: guanosine deoxyribonucleotides de novo biosynthesis II	PWY-7222: guanosine deoxyribonucleotides de novo biosynthesis II	guanosine	("crohn disease"[Text Word] OR "crohn disease"[Title/Abstract]) AND ("guanosine"[Text Word] OR "guanosine"[Title/Abstract])	20	TRUE	TRUE	FALSE	33174662	Oct 14, 2022
g__Bacteroides|s__Bacteroides_caccae;PWY-7222: guanosine deoxyribonucleotides de novo biosynthesis II	PWY-7222: guanosine deoxyribonucleotides de novo biosynthesis II	guanosine	("crohn disease"[Text Word] OR "crohn disease"[Title/Abstract]) AND ("guanosine"[Text Word] OR "guanosine"[Title/Abstract])	20	TRUE	TRUE	FALSE	33174662	Oct 14, 2022
g__Bacteroides|s__Bacteroides_vulgatus;PWY-7222: guanosine deoxyribonucleotides de novo biosynthesis II	PWY-7222: guanosine deoxyribonucleotides de novo biosynthesis II	guanosine	("crohn disease"[Text Word] OR "crohn disease"[Title/Abstract]) AND ("guanosine"[Text Word] OR "guanosine"[Title/Abstract])	20	TRUE	TRUE	TRUE	33174662	Oct 14, 2022
g__Bacteroides|s__Bacteroides_dorei;PWY-7222: guanosine deoxyribonucleotides de novo biosynthesis II	PWY-7222: guanosine deoxyribonucleotides de novo biosynthesis II	guanosine	("crohn disease"[Text Word] OR "crohn disease"[Title/Abstract]) AND ("guanosine"[Text Word] OR "guanosine"[Title/Abstract])	20	TRUE	FALSE	TRUE	33174662	Oct 14, 2022
g__Bacteroides|s__Bacteroides_ovatus;PWY-7221: guanosine ribonucleotides de novo biosynthesis	PWY-7221: guanosine ribonucleotides de novo biosynthesis	guanosine	("crohn disease"[Text Word] OR "crohn disease"[Title/Abstract]) AND ("guanosine"[Text Word] OR "guanosine"[Title/Abstract])	20	TRUE	TRUE	TRUE	33174662	Oct 14, 2022
g__Bacteroides|s__Bacteroides_uniformis;PWY-7221: guanosine ribonucleotides de novo biosynthesis	PWY-7221: guanosine ribonucleotides de novo biosynthesis	guanosine	("crohn disease"[Text Word] OR "crohn disease"[Title/Abstract]) AND ("guanosine"[Text Word] OR "guanosine"[Title/Abstract])	20	TRUE	TRUE	TRUE	33174662	Oct 14, 2022
g__Bacteroides|s__Bacteroides_thetaiotaomicron;PWY-7221: guanosine ribonucleotides de novo biosynthesis	PWY-7221: guanosine ribonucleotides de novo biosynthesis	guanosine	("crohn disease"[Text Word] OR "crohn disease"[Title/Abstract]) AND ("guanosine"[Text Word] OR "guanosine"[Title/Abstract])	20	TRUE	TRUE	TRUE	33174662	Oct 14, 2022
g__Bacteroides|s__Bacteroides_vulgatus;PWY-7221: guanosine ribonucleotides de novo biosynthesis	PWY-7221: guanosine ribonucleotides de novo biosynthesis	guanosine	("crohn disease"[Text Word] OR "crohn disease"[Title/Abstract]) AND ("guanosine"[Text Word] OR "guanosine"[Title/Abstract])	20	TRUE	TRUE	TRUE	33174662	Oct 14, 2022
g__Parabacteroides|s__Parabacteroides_distasonis;PWY-7221: guanosine ribonucleotides de novo biosynthesis	PWY-7221: guanosine ribonucleotides de novo biosynthesis	guanosine	("crohn disease"[Text Word] OR "crohn disease"[Title/Abstract]) AND ("guanosine"[Text Word] OR "guanosine"[Title/Abstract])	20	TRUE	FALSE	FALSE	33174662	Oct 14, 2022
g__Bacteroides|s__Bacteroides_dorei;PWY-7221: guanosine ribonucleotides de novo biosynthesis	PWY-7221: guanosine ribonucleotides de novo biosynthesis	guanosine	("crohn disease"[Text Word] OR "crohn disease"[Title/Abstract]) AND ("guanosine"[Text Word] OR "guanosine"[Title/Abstract])	20	TRUE	TRUE	TRUE	33174662	Oct 14, 2022
g__Bacteroides|s__Bacteroides_fragilis;PWY-7221: guanosine ribonucleotides de novo biosynthesis	PWY-7221: guanosine ribonucleotides de novo biosynthesis	guanosine	("crohn disease"[Text Word] OR "crohn disease"[Title/Abstract]) AND ("guanosine"[Text Word] OR "guanosine"[Title/Abstract])	20	TRUE	TRUE	TRUE	33174662	Oct 14, 2022
g__Bacteroides|s__Bacteroides_thetaiotaomicron;PWY-7228: superpathway of guanosine nucleotides de novo biosynthesis I	PWY-7228: superpathway of guanosine nucleotides de novo biosynthesis I	guanosine	("crohn disease"[Text Word] OR "crohn disease"[Title/Abstract]) AND ("guanosine"[Text Word] OR "guanosine"[Title/Abstract])	20	TRUE	TRUE	TRUE	33174662	Oct 14, 2022
g__Bacteroides|s__Bacteroides_ovatus;PWY-7228: superpathway of guanosine nucleotides de novo biosynthesis I	PWY-7228: superpathway of guanosine nucleotides de novo biosynthesis I	guanosine	("crohn disease"[Text Word] OR "crohn disease"[Title/Abstract]) AND ("guanosine"[Text Word] OR "guanosine"[Title/Abstract])	20	TRUE	TRUE	TRUE	33174662	Oct 14, 2022
g__Bacteroides|s__Bacteroides_dorei;PWY-7228: superpathway of guanosine nucleotides de novo biosynthesis I	PWY-7228: superpathway of guanosine nucleotides de novo biosynthesis I	guanosine	("crohn disease"[Text Word] OR "crohn disease"[Title/Abstract]) AND ("guanosine"[Text Word] OR "guanosine"[Title/Abstract])	20	TRUE	TRUE	TRUE	33174662	Oct 14, 2022
g__Bacteroides|s__Bacteroides_vulgatus;PWY-7228: superpathway of guanosine nucleotides de novo biosynthesis I	PWY-7228: superpathway of guanosine nucleotides de novo biosynthesis I	guanosine	("crohn disease"[Text Word] OR "crohn disease"[Title/Abstract]) AND ("guanosine"[Text Word] OR "guanosine"[Title/Abstract])	20	TRUE	TRUE	TRUE	33174662	Oct 14, 2022
g__Parabacteroides|s__Parabacteroides_distasonis;PWY-7228: superpathway of guanosine nucleotides de novo biosynthesis I	PWY-7228: superpathway of guanosine nucleotides de novo biosynthesis I	guanosine	("crohn disease"[Text Word] OR "crohn disease"[Title/Abstract]) AND ("guanosine"[Text Word] OR "guanosine"[Title/Abstract])	20	TRUE	FALSE	FALSE	33174662	Oct 14, 2022
g__Bacteroides|s__Bacteroides_thetaiotaomicron;PWY-6125: superpathway of guanosine nucleotides de novo biosynthesis II	PWY-6125: superpathway of guanosine nucleotides de novo biosynthesis II	guanosine	("crohn disease"[Text Word] OR "crohn disease"[Title/Abstract]) AND ("guanosine"[Text Word] OR "guanosine"[Title/Abstract])	20	TRUE	TRUE	TRUE	33174662	Oct 14, 2022
g__Bacteroides|s__Bacteroides_ovatus;PWY-6125: superpathway of guanosine nucleotides de novo biosynthesis II	PWY-6125: superpathway of guanosine nucleotides de novo biosynthesis II	guanosine	("crohn disease"[Text Word] OR "crohn disease"[Title/Abstract]) AND ("guanosine"[Text Word] OR "guanosine"[Title/Abstract])	20	TRUE	TRUE	TRUE	33174662	Oct 14, 2022
g__Bacteroides|s__Bacteroides_fragilis;PWY-6125: superpathway of guanosine nucleotides de novo biosynthesis II	PWY-6125: superpathway of guanosine nucleotides de novo biosynthesis II	guanosine	("crohn disease"[Text Word] OR "crohn disease"[Title/Abstract]) AND ("guanosine"[Text Word] OR "guanosine"[Title/Abstract])	20	TRUE	TRUE	FALSE	33174662	Oct 14, 2022
g__Bacteroides|s__Bacteroides_thetaiotaomicron;PWY-6123: inosine-5'-phosphate biosynthesis I	PWY-6123: inosine-5'-phosphate biosynthesis I	inosine	("crohn disease"[Text Word] OR "crohn disease"[Title/Abstract]) AND ("inosine"[Text Word] OR "inosine"[Title/Abstract])	9	TRUE	TRUE	TRUE	16214825	Oct 14, 2022
g__Parabacteroides|s__Parabacteroides_distasonis;PWY-6123: inosine-5'-phosphate biosynthesis I	PWY-6123: inosine-5'-phosphate biosynthesis I	inosine	("crohn disease"[Text Word] OR "crohn disease"[Title/Abstract]) AND ("inosine"[Text Word] OR "inosine"[Title/Abstract])	9	TRUE	FALSE	TRUE	16214825	Oct 14, 2022
g__Bacteroides|s__Bacteroides_uniformis;PWY-6123: inosine-5'-phosphate biosynthesis I	PWY-6123: inosine-5'-phosphate biosynthesis I	inosine	("crohn disease"[Text Word] OR "crohn disease"[Title/Abstract]) AND ("inosine"[Text Word] OR "inosine"[Title/Abstract])	9	TRUE	TRUE	TRUE	16214825	Oct 14, 2022
g__Bacteroides|s__Bacteroides_fragilis;PWY-6123: inosine-5'-phosphate biosynthesis I	PWY-6123: inosine-5'-phosphate biosynthesis I	inosine	("crohn disease"[Text Word] OR "crohn disease"[Title/Abstract]) AND ("inosine"[Text Word] OR "inosine"[Title/Abstract])	9	TRUE	TRUE	FALSE	16214825	Oct 14, 2022
g__Bacteroides|s__Bacteroides_ovatus;PWY-6123: inosine-5'-phosphate biosynthesis I	PWY-6123: inosine-5'-phosphate biosynthesis I	inosine	("crohn disease"[Text Word] OR "crohn disease"[Title/Abstract]) AND ("inosine"[Text Word] OR "inosine"[Title/Abstract])	9	TRUE	TRUE	TRUE	16214825	Oct 14, 2022
g__Bacteroides|s__Bacteroides_vulgatus;PWY-6123: inosine-5'-phosphate biosynthesis I	PWY-6123: inosine-5'-phosphate biosynthesis I	inosine	("crohn disease"[Text Word] OR "crohn disease"[Title/Abstract]) AND ("inosine"[Text Word] OR "inosine"[Title/Abstract])	9	TRUE	TRUE	TRUE	16214825	Oct 14, 2022
g__Bacteroides|s__Bacteroides_ovatus;PWY-6124: inosine-5'-phosphate biosynthesis II	PWY-6124: inosine-5'-phosphate biosynthesis II	inosine	("crohn disease"[Text Word] OR "crohn disease"[Title/Abstract]) AND ("inosine"[Text Word] OR "inosine"[Title/Abstract])	9	TRUE	TRUE	TRUE	16214825	Oct 14, 2022
g__Bacteroides|s__Bacteroides_thetaiotaomicron;PWY-6124: inosine-5'-phosphate biosynthesis II	PWY-6124: inosine-5'-phosphate biosynthesis II	inosine	("crohn disease"[Text Word] OR "crohn disease"[Title/Abstract]) AND ("inosine"[Text Word] OR "inosine"[Title/Abstract])	9	TRUE	TRUE	TRUE	16214825	Oct 14, 2022
g__Bacteroides|s__Bacteroides_fragilis;PWY-6124: inosine-5'-phosphate biosynthesis II	PWY-6124: inosine-5'-phosphate biosynthesis II	inosine	("crohn disease"[Text Word] OR "crohn disease"[Title/Abstract]) AND ("inosine"[Text Word] OR "inosine"[Title/Abstract])	9	TRUE	TRUE	TRUE	16214825	Oct 14, 2022
g__Bacteroides|s__Bacteroides_uniformis;PWY-6124: inosine-5'-phosphate biosynthesis II	PWY-6124: inosine-5'-phosphate biosynthesis II	inosine	("crohn disease"[Text Word] OR "crohn disease"[Title/Abstract]) AND ("inosine"[Text Word] OR "inosine"[Title/Abstract])	9	TRUE	TRUE	FALSE	16214825	Oct 14, 2022
g__Bacteroides|s__Bacteroides_vulgatus;PWY-6124: inosine-5'-phosphate biosynthesis II	PWY-6124: inosine-5'-phosphate biosynthesis II	inosine	("crohn disease"[Text Word] OR "crohn disease"[Title/Abstract]) AND ("inosine"[Text Word] OR "inosine"[Title/Abstract])	9	TRUE	TRUE	TRUE	16214825	Oct 14, 2022
g__Bacteroides|s__Bacteroides_vulgatus;ASPASN-PWY: superpathway of L-aspartate and L-asparagine biosynthesis	ASPASN-PWY: superpathway of L-aspartate and L-asparagine biosynthesis	L-aspartate and L-asparagine	("crohn disease"[Text Word] OR "crohn disease"[Title/Abstract]) AND ("L-aspartate"[Text Word] OR "L-aspartate"[Title/Abstract]) AND ("L-asparagine"[Text Word] OR "L-asparagine"[Title/Abstract])	0	TRUE	TRUE	TRUE		Oct 14, 2022
g__Bacteroides|s__Bacteroides_vulgatus;HISTSYN-PWY: L-histidine biosynthesis	HISTSYN-PWY: L-histidine biosynthesis	histidine	("crohn disease"[Text Word] OR "crohn disease"[Title/Abstract]) AND ("L-histidine"[Text Word] OR "histidine"[Title/Abstract])	18	TRUE	TRUE	TRUE	32119090	Oct 14, 2022
g__Bacteroides|s__Bacteroides_uniformis;HISDEG-PWY: L-histidine degradation I	HISDEG-PWY: L-histidine degradation I	histidine	("crohn disease"[Text Word] OR "crohn disease"[Title/Abstract]) AND ("L-histidine"[Text Word] OR "histidine"[Title/Abstract])	18	TRUE	TRUE	TRUE	32119090	Oct 14, 2022
g__Bacteroides|s__Bacteroides_vulgatus;HISDEG-PWY: L-histidine degradation I	HISDEG-PWY: L-histidine degradation I	histidine	("crohn disease"[Text Word] OR "crohn disease"[Title/Abstract]) AND ("L-histidine"[Text Word] OR "histidine"[Title/Abstract])	18	TRUE	TRUE	FALSE	32119090	Oct 14, 2022
g__Bacteroides|s__Bacteroides_vulgatus;PWY-5030: L-histidine degradation III	PWY-5030: L-histidine degradation III	histidine	("crohn disease"[Text Word] OR "crohn disease"[Title/Abstract]) AND ("L-histidine"[Text Word] OR "histidine"[Title/Abstract])	18	TRUE	TRUE	TRUE	32119090	Oct 14, 2022
g__Bacteroides|s__Bacteroides_uniformis;PWY-5030: L-histidine degradation III	PWY-5030: L-histidine degradation III	histidine	("crohn disease"[Text Word] OR "crohn disease"[Title/Abstract]) AND ("L-histidine"[Text Word] OR "histidine"[Title/Abstract])	18	TRUE	TRUE	TRUE	32119090	Oct 14, 2022
g__Bacteroides|s__Bacteroides_ovatus;ILEUSYN-PWY: L-isoleucine biosynthesis I (from threonine)	ILEUSYN-PWY: L-isoleucine biosynthesis I (from threonine)	isoleucine	("crohn disease"[Text Word] OR "crohn disease"[Title/Abstract]) AND ("isoleucine"[Text Word] OR "isoleucine"[Title/Abstract])	6	TRUE	TRUE	TRUE	22574726	Oct 14, 2022
g__Bacteroides|s__Bacteroides_uniformis;ILEUSYN-PWY: L-isoleucine biosynthesis I (from threonine)	ILEUSYN-PWY: L-isoleucine biosynthesis I (from threonine)	isoleucine	("crohn disease"[Text Word] OR "crohn disease"[Title/Abstract]) AND ("isoleucine"[Text Word] OR "isoleucine"[Title/Abstract])	6	TRUE	TRUE	TRUE	22574726	Oct 14, 2022
g__Bacteroides|s__Bacteroides_thetaiotaomicron;ILEUSYN-PWY: L-isoleucine biosynthesis I (from threonine)	ILEUSYN-PWY: L-isoleucine biosynthesis I (from threonine)	isoleucine	("crohn disease"[Text Word] OR "crohn disease"[Title/Abstract]) AND ("isoleucine"[Text Word] OR "isoleucine"[Title/Abstract])	6	TRUE	TRUE	TRUE	22574726	Oct 14, 2022
g__Bacteroides|s__Bacteroides_ovatus;PWY-5103: L-isoleucine biosynthesis III	PWY-5103: L-isoleucine biosynthesis III	isoleucine	("crohn disease"[Text Word] OR "crohn disease"[Title/Abstract]) AND ("isoleucine"[Text Word] OR "isoleucine"[Title/Abstract])	6	TRUE	TRUE	TRUE	22574726	Oct 14, 2022
g__Bacteroides|s__Bacteroides_uniformis;PWY-5103: L-isoleucine biosynthesis III	PWY-5103: L-isoleucine biosynthesis III	isoleucine	("crohn disease"[Text Word] OR "crohn disease"[Title/Abstract]) AND ("isoleucine"[Text Word] OR "isoleucine"[Title/Abstract])	6	TRUE	TRUE	TRUE	22574726	Oct 14, 2022
g__Bacteroides|s__Bacteroides_thetaiotaomicron;PWY-5103: L-isoleucine biosynthesis III	PWY-5103: L-isoleucine biosynthesis III	isoleucine	("crohn disease"[Text Word] OR "crohn disease"[Title/Abstract]) AND ("isoleucine"[Text Word] OR "isoleucine"[Title/Abstract])	6	TRUE	FALSE	TRUE	22574726	Oct 14, 2022
g__Bacteroides|s__Bacteroides_uniformis;PWY-2942: L-lysine biosynthesis III	PWY-2942: L-lysine biosynthesis III	L-lysine	("crohn disease"[Text Word] OR "crohn disease"[Title/Abstract]) AND ("L-lysine"[Text Word] OR "L-lysine"[Title/Abstract])	4	TRUE	TRUE	TRUE	33175138	Oct 14, 2022
g__Bacteroides|s__Bacteroides_vulgatus;PWY-2942: L-lysine biosynthesis III	PWY-2942: L-lysine biosynthesis III	L-lysine	("crohn disease"[Text Word] OR "crohn disease"[Title/Abstract]) AND ("L-lysine"[Text Word] OR "L-lysine"[Title/Abstract])	4	TRUE	TRUE	TRUE	33175138	Oct 14, 2022
g__Bacteroides|s__Bacteroides_ovatus;PWY-2942: L-lysine biosynthesis III	PWY-2942: L-lysine biosynthesis III	L-lysine	("crohn disease"[Text Word] OR "crohn disease"[Title/Abstract]) AND ("L-lysine"[Text Word] OR "L-lysine"[Title/Abstract])	4	FALSE	FALSE	TRUE	33175138	Oct 14, 2022
g__Bacteroides|s__Bacteroides_fragilis;PWY-5097: L-lysine biosynthesis VI	PWY-5097: L-lysine biosynthesis VI	L-lysine	("crohn disease"[Text Word] OR "crohn disease"[Title/Abstract]) AND ("L-lysine"[Text Word] OR "L-lysine"[Title/Abstract])	4	TRUE	TRUE	TRUE	33175138	Oct 14, 2022
g__Bacteroides|s__Bacteroides_ovatus;ARGININE-SYN4-PWY: L-ornithine de novo biosynthesis	ARGININE-SYN4-PWY: L-ornithine de novo biosynthesis	L-ornithine	("crohn disease"[Text Word] OR "crohn disease"[Title/Abstract]) AND ("L-ornithine"[Text Word] OR "L-ornithine"[Title/Abstract])	1	TRUE	TRUE	FALSE	32416455	Oct 14, 2022
g__Bacteroides|s__Bacteroides_uniformis;ARGININE-SYN4-PWY: L-ornithine de novo biosynthesis	ARGININE-SYN4-PWY: L-ornithine de novo biosynthesis	L-ornithine	("crohn disease"[Text Word] OR "crohn disease"[Title/Abstract]) AND ("L-ornithine"[Text Word] OR "L-ornithine"[Title/Abstract])	1	TRUE	TRUE	TRUE	32416455	Oct 14, 2022
g__Bacteroides|s__Bacteroides_ovatus;RHAMCAT-PWY: L-rhamnose degradation I	RHAMCAT-PWY: L-rhamnose degradation I	L-rhamnose	("crohn disease"[Text Word] OR "crohn disease"[Title/Abstract]) AND ("L-rhamnose"[Text Word] OR "L-rhamnose"[Title/Abstract])	7	TRUE	TRUE	TRUE	9842038	Oct 14, 2022
g__Parabacteroides|s__Parabacteroides_distasonis;SER-GLYSYN-PWY: superpathway of L-serine and glycine biosynthesis I	SER-GLYSYN-PWY: superpathway of L-serine and glycine biosynthesis I	serine and glycine	("crohn disease"[Text Word] OR "crohn disease"[Title/Abstract]) AND ("serine"[Text Word] OR "serine"[Title/Abstract]) AND ("glycine"[Text Word] OR "glycine"[Title/Abstract])	4	TRUE	TRUE	TRUE	27609333	Oct 14, 2022
g__Bacteroides|s__Bacteroides_vulgatus;SER-GLYSYN-PWY: superpathway of L-serine and glycine biosynthesis I	SER-GLYSYN-PWY: superpathway of L-serine and glycine biosynthesis I	serine and glycine	("crohn disease"[Text Word] OR "crohn disease"[Title/Abstract]) AND ("serine"[Text Word] OR "serine"[Title/Abstract]) AND ("glycine"[Text Word] OR "glycine"[Title/Abstract])	4	TRUE	TRUE	TRUE	27609333	Oct 14, 2022
g__Bacteroides|s__Bacteroides_uniformis;SER-GLYSYN-PWY: superpathway of L-serine and glycine biosynthesis I	SER-GLYSYN-PWY: superpathway of L-serine and glycine biosynthesis I	serine and glycine	("crohn disease"[Text Word] OR "crohn disease"[Title/Abstract]) AND ("serine"[Text Word] OR "serine"[Title/Abstract]) AND ("glycine"[Text Word] OR "glycine"[Title/Abstract])	4	TRUE	TRUE	TRUE	27609333	Oct 14, 2022
g__Bacteroides|s__Bacteroides_thetaiotaomicron;SER-GLYSYN-PWY: superpathway of L-serine and glycine biosynthesis I	SER-GLYSYN-PWY: superpathway of L-serine and glycine biosynthesis I	serine and glycine	("crohn disease"[Text Word] OR "crohn disease"[Title/Abstract]) AND ("serine"[Text Word] OR "serine"[Title/Abstract]) AND ("glycine"[Text Word] OR "glycine"[Title/Abstract])	4	TRUE	TRUE	TRUE	27609333	Oct 14, 2022
g__Bacteroides|s__Bacteroides_ovatus;SER-GLYSYN-PWY: superpathway of L-serine and glycine biosynthesis I	SER-GLYSYN-PWY: superpathway of L-serine and glycine biosynthesis I	serine and glycine	("crohn disease"[Text Word] OR "crohn disease"[Title/Abstract]) AND ("serine"[Text Word] OR "serine"[Title/Abstract]) AND ("glycine"[Text Word] OR "glycine"[Title/Abstract])	4	TRUE	TRUE	FALSE	27609333	Oct 14, 2022
g__Bacteroides|s__Bacteroides_dorei;SER-GLYSYN-PWY: superpathway of L-serine and glycine biosynthesis I	SER-GLYSYN-PWY: superpathway of L-serine and glycine biosynthesis I	serine and glycine	("crohn disease"[Text Word] OR "crohn disease"[Title/Abstract]) AND ("serine"[Text Word] OR "serine"[Title/Abstract]) AND ("glycine"[Text Word] OR "glycine"[Title/Abstract])	4	FALSE	TRUE	TRUE	27609333	Oct 14, 2022
g__Bacteroides|s__Bacteroides_ovatus;VALSYN-PWY: L-valine biosynthesis	VALSYN-PWY: L-valine biosynthesis	L-valine	("crohn disease"[Text Word] OR "crohn disease"[Title/Abstract]) AND ("L-valine"[Text Word] OR "L-valine"[Title/Abstract])	1	TRUE	TRUE	TRUE	16339155	Oct 14, 2022
g__Bacteroides|s__Bacteroides_uniformis;VALSYN-PWY: L-valine biosynthesis	VALSYN-PWY: L-valine biosynthesis	L-valine	("crohn disease"[Text Word] OR "crohn disease"[Title/Abstract]) AND ("L-valine"[Text Word] OR "L-valine"[Title/Abstract])	1	TRUE	TRUE	TRUE	16339155	Oct 14, 2022
g__Bacteroides|s__Bacteroides_vulgatus;VALSYN-PWY: L-valine biosynthesis	VALSYN-PWY: L-valine biosynthesis	L-valine	("crohn disease"[Text Word] OR "crohn disease"[Title/Abstract]) AND ("L-valine"[Text Word] OR "L-valine"[Title/Abstract])	1	TRUE	TRUE	TRUE	16339155	Oct 14, 2022
g__Bacteroides|s__Bacteroides_vulgatus;1CMET2-PWY: N10-formyl-tetrahydrofolate biosynthesis	1CMET2-PWY: N10-formyl-tetrahydrofolate biosynthesis	tetrahydrofolate	("crohn disease"[Text Word] OR "crohn disease"[Title/Abstract]) AND ("tetrahydrofolate"[Text Word] OR "tetrahydrofolate"[Title/Abstract])	5	TRUE	TRUE	TRUE	35129153	Oct 14, 2022
g__Bacteroides|s__Bacteroides_ovatus;1CMET2-PWY: N10-formyl-tetrahydrofolate biosynthesis	1CMET2-PWY: N10-formyl-tetrahydrofolate biosynthesis	tetrahydrofolate	("crohn disease"[Text Word] OR "crohn disease"[Title/Abstract]) AND ("tetrahydrofolate"[Text Word] OR "tetrahydrofolate"[Title/Abstract])	5	TRUE	TRUE	FALSE	35129153	Oct 14, 2022
g__Bacteroides|s__Bacteroides_fragilis;1CMET2-PWY: N10-formyl-tetrahydrofolate biosynthesis	1CMET2-PWY: N10-formyl-tetrahydrofolate biosynthesis	tetrahydrofolate	("crohn disease"[Text Word] OR "crohn disease"[Title/Abstract]) AND ("tetrahydrofolate"[Text Word] OR "tetrahydrofolate"[Title/Abstract])	5	TRUE	TRUE	FALSE	35129153	Oct 14, 2022
g__Bacteroides|s__Bacteroides_vulgatus;PYRIDNUCSYN-PWY: NAD biosynthesis I (from aspartate)	PYRIDNUCSYN-PWY: NAD biosynthesis I (from aspartate)	NAD	("crohn disease"[Text Word] OR "crohn disease"[Title/Abstract]) AND ("NAD"[Text Word] OR "NAD"[Title/Abstract])	8	TRUE	TRUE	TRUE	34948292	Oct 14, 2022
g__Bacteroides|s__Bacteroides_fragilis;PYRIDNUCSYN-PWY: NAD biosynthesis I (from aspartate)	PYRIDNUCSYN-PWY: NAD biosynthesis I (from aspartate)	NAD	("crohn disease"[Text Word] OR "crohn disease"[Title/Abstract]) AND ("NAD"[Text Word] OR "NAD"[Title/Abstract])	8	TRUE	TRUE	TRUE	34948292	Oct 14, 2022
g__Bacteroides|s__Bacteroides_ovatus;PANTOSYN-PWY: pantothenate and coenzyme A biosynthesis I	PANTOSYN-PWY: pantothenate and coenzyme A biosynthesis I	pantothenate and coenzyme A	("crohn disease"[Text Word] OR "crohn disease"[Title/Abstract]) AND ("pantothenate"[Text Word] OR "pantothenate"[Title/Abstract]) AND ("coenzyme A"[Text Word] OR "coenzyme A"[Title/Abstract])	0	TRUE	TRUE	TRUE		Oct 14, 2022
g__Bacteroides|s__Bacteroides_fragilis;PANTOSYN-PWY: pantothenate and coenzyme A biosynthesis I	PANTOSYN-PWY: pantothenate and coenzyme A biosynthesis I	pantothenate and coenzyme A	("crohn disease"[Text Word] OR "crohn disease"[Title/Abstract]) AND ("pantothenate"[Text Word] OR "pantothenate"[Title/Abstract]) AND ("coenzyme A"[Text Word] OR "coenzyme A"[Title/Abstract])	0	TRUE	TRUE	TRUE		Oct 14, 2022
g__Parabacteroides|s__Parabacteroides_distasonis;NONOXIPENT-PWY: pentose phosphate pathway (non-oxidative branch)	NONOXIPENT-PWY: pentose phosphate pathway (non-oxidative branch)	pentose	("crohn disease"[Text Word] OR "crohn disease"[Title/Abstract]) AND ("pentose"[Text Word] OR "pentose"[Title/Abstract])	0	TRUE	FALSE	TRUE		Oct 14, 2022
g__Bacteroides|s__Bacteroides_ovatus;PANTO-PWY: phosphopantothenate biosynthesis I	PANTO-PWY: phosphopantothenate biosynthesis I	phosphopantothenate	("crohn disease"[Text Word] OR "crohn disease"[Title/Abstract]) AND ("phosphopantothenate"[Text Word] OR "phosphopantothenate"[Title/Abstract])	0	TRUE	TRUE	TRUE		Oct 14, 2022
g__Bacteroides|s__Bacteroides_ovatus;PWY-7199: pyrimidine deoxyribonucleosides salvage	PWY-7199: pyrimidine deoxyribonucleosides salvage	pyrimidine	("crohn disease"[Text Word] OR "crohn disease"[Title/Abstract]) AND ("pyrimidine"[Text Word] OR "pyrimidine"[Title/Abstract])	5	TRUE	FALSE	TRUE	35679949	Oct 14, 2022
g__Bacteroides|s__Bacteroides_fragilis;PWY-7208: superpathway of pyrimidine nucleobases salvage	PWY-7208: superpathway of pyrimidine nucleobases salvage	pyrimidine	("crohn disease"[Text Word] OR "crohn disease"[Title/Abstract]) AND ("pyrimidine"[Text Word] OR "pyrimidine"[Title/Abstract])	5	TRUE	TRUE	TRUE	35679949	Oct 14, 2022
g__Bacteroides|s__Bacteroides_ovatus;PWY-7111: pyruvate fermentation to isobutanol (engineered)	PWY-7111: pyruvate fermentation to isobutanol (engineered)	pyruvate	("crohn disease"[Text Word] OR "crohn disease"[Title/Abstract]) AND ("pyruvate"[Text Word] OR "pyruvate"[Title/Abstract])	19	TRUE	TRUE	TRUE	32719140	Oct 14, 2022
g__Bacteroides|s__Bacteroides_vulgatus;PWY-7111: pyruvate fermentation to isobutanol (engineered)	PWY-7111: pyruvate fermentation to isobutanol (engineered)	pyruvate	("crohn disease"[Text Word] OR "crohn disease"[Title/Abstract]) AND ("pyruvate"[Text Word] OR "pyruvate"[Title/Abstract])	19	TRUE	TRUE	TRUE	32719140	Oct 14, 2022
g__Bacteroides|s__Bacteroides_uniformis;PWY-7111: pyruvate fermentation to isobutanol (engineered)	PWY-7111: pyruvate fermentation to isobutanol (engineered)	pyruvate	("crohn disease"[Text Word] OR "crohn disease"[Title/Abstract]) AND ("pyruvate"[Text Word] OR "pyruvate"[Title/Abstract])	19	TRUE	FALSE	FALSE	32719140	Oct 14, 2022
g__Bacteroides|s__Bacteroides_ovatus;PWY-6700: queuosine biosynthesis	PWY-6700: queuosine biosynthesis	queuosine	("crohn disease"[Text Word] OR "crohn disease"[Title/Abstract]) AND ("queuosine"[Text Word] OR "queuosine"[Title/Abstract])	0	TRUE	TRUE	TRUE		Oct 14, 2022
g__Bacteroides|s__Bacteroides_uniformis;PWY-6700: queuosine biosynthesis	PWY-6700: queuosine biosynthesis	queuosine	("crohn disease"[Text Word] OR "crohn disease"[Title/Abstract]) AND ("queuosine"[Text Word] OR "queuosine"[Title/Abstract])	0	TRUE	TRUE	TRUE		Oct 14, 2022
g__Bacteroides|s__Bacteroides_vulgatus;PWY-6700: queuosine biosynthesis	PWY-6700: queuosine biosynthesis	queuosine	("crohn disease"[Text Word] OR "crohn disease"[Title/Abstract]) AND ("queuosine"[Text Word] OR "queuosine"[Title/Abstract])	0	TRUE	TRUE	TRUE		Oct 14, 2022
g__Bacteroides|s__Bacteroides_fragilis;PWY-6700: queuosine biosynthesis	PWY-6700: queuosine biosynthesis	queuosine	("crohn disease"[Text Word] OR "crohn disease"[Title/Abstract]) AND ("queuosine"[Text Word] OR "queuosine"[Title/Abstract])	0	TRUE	TRUE	TRUE		Oct 14, 2022
g__Bacteroides|s__Bacteroides_uniformis;PWY-6737: starch degradation V	PWY-6737: starch degradation V	starch	("crohn disease"[Text Word] OR "crohn disease"[Title/Abstract]) AND ("starch"[Text Word] OR "starch"[Title/Abstract])	19	TRUE	TRUE	TRUE	23781254	Oct 14, 2022
g__Bacteroides|s__Bacteroides_ovatus;TRNA-CHARGING-PWY: tRNA charging	TRNA-CHARGING-PWY: tRNA charging	tRNA	("crohn disease"[Text Word] OR "crohn disease"[Title/Abstract]) AND ("tRNA"[Text Word] OR "tRNA"[Title/Abstract])	3	TRUE	TRUE	TRUE		Oct 14, 2022
g__Parabacteroides|s__Parabacteroides_distasonis;PWY-5686: UMP biosynthesis	PWY-5686: UMP biosynthesis	uridine	("crohn disease"[Text Word] OR "crohn disease"[Title/Abstract]) AND ("uridine"[Text Word] OR "uridine"[Title/Abstract])	1	TRUE	TRUE	TRUE	16097053	Oct 14, 2022
g__Bacteroides|s__Bacteroides_uniformis;PWY-5686: UMP biosynthesis	PWY-5686: UMP biosynthesis	uridine	("crohn disease"[Text Word] OR "crohn disease"[Title/Abstract]) AND ("uridine"[Text Word] OR "uridine"[Title/Abstract])	1	TRUE	TRUE	FALSE	16097053	Oct 14, 2022
g__Bacteroides|s__Bacteroides_fragilis;PWY-5695: urate biosynthesis/inosine 5'-phosphate degradation	PWY-5695: urate biosynthesis/inosine 5'-phosphate degradation	urate OR inosine 5'-phosphate	("crohn disease"[Text Word] OR "crohn disease"[Title/Abstract]) AND (("urate"[Text Word] OR "urate"[Title/Abstract]) OR ("inosine 5'-phosphate"[Text Word] OR "inosine 5'-phosphate"[Title/Abstract]))	7	TRUE	TRUE	TRUE	8582668	Oct 14, 2022
g__Bacteroides|s__Bacteroides_vulgatus;PWY-5695: urate biosynthesis/inosine 5'-phosphate degradation	PWY-5695: urate biosynthesis/inosine 5'-phosphate degradation	urate OR inosine 5'-phosphate	("crohn disease"[Text Word] OR "crohn disease"[Title/Abstract]) AND (("urate"[Text Word] OR "urate"[Title/Abstract]) OR ("inosine 5'-phosphate"[Text Word] OR "inosine 5'-phosphate"[Title/Abstract]))	7	TRUE	TRUE	TRUE	8582668	Oct 14, 2022
g__Bacteroides|s__Bacteroides_uniformis;PWY-5695: urate biosynthesis/inosine 5'-phosphate degradation	PWY-5695: urate biosynthesis/inosine 5'-phosphate degradation	urate OR inosine 5'-phosphate	("crohn disease"[Text Word] OR "crohn disease"[Title/Abstract]) AND (("urate"[Text Word] OR "urate"[Title/Abstract]) OR ("inosine 5'-phosphate"[Text Word] OR "inosine 5'-phosphate"[Title/Abstract]))	7	TRUE	TRUE	FALSE	8582668	Oct 14, 2022
